# Supplementary material for: Effectiveness of HEPA Filters at Removing Infectious SARS-CoV-2 from the Air
Source: mSphere. 2022 Aug 10;7(4):e00086-22. doi: 10.1128/msphere.00086-22 (PMC9429918; doi:10.1128/msphere.00086-22)
Supplement: TABLE S1 [file msphere.00086-22-s0003.xlsx]

## Sheet: Sheet1
		Running time of the air cleaner (min)
		5	10	35.5
	Capture ratio (%)	85.38	96.03	>99.97
	Total ventilation volume (L)	240	480	1704
